# Supplementary material for: Mycorrhizal Effects on Growth and Expressions of Stress-Responsive Genes (aquaporins and SOSs) of Tomato under Salt Stress
Source: J Fungi (Basel). 2022 Dec 16;8(12):1305. doi: 10.3390/jof8121305 (PMC9786897; doi:10.3390/jof8121305)
Supplement: Supplementary file 1 [file jof-08-01305-s001.zip]

Archive with 1 entries (1 files):
- jof-2056232-supplementary.pdf
